# Supplementary material for: Ploidy Variation in Kluyveromyces marxianus Separates Dairy and Non-dairy Isolates
Source: Front Genet. 2018 Mar 21;9:94. doi: 10.3389/fgene.2018.00094 (PMC5871668; doi:10.3389/fgene.2018.00094)
Supplement: Table S1 — SNP density. [file Table1.xlsx]

## Sheet: VariscanTab
Table S1. SNP density
					Coding		Intergenic
Strain	pi	theta	SNPs	SNPs/kb	SNPs	SNPs/kb	SNPs	SNPs/kb
CBS397	0.0093688	0.0093688	101645	9.3682	68065	6.83521	33580	10.1587
CBS6556	0.0038094	0.0038094	41329	3.80912	28748	2.88693	12581	3.80603
DMKU3-1042	0.0036941	0.0036941	40078	3.69382	22607	2.27023	17471	5.28537
L01	0.0081107	0.0081107	87996	8.11023	55584	5.58184	32412	9.80535
L02	0.0081941	0.0081941	88900	8.19355	63530	6.3798	25370	7.67499
L03	0.0142355	0.0142355	154446	14.2347	106919	10.737	47527	14.378
L04	0.0032591	0.0032591	35359	3.25889	22444	2.25387	12915	3.90708
L05	0.0030897	0.0030897	33521	3.08949	20501	2.05875	13020	3.93884
NBRC0272	0.0096963	0.0096963	105198	9.69567	58213	5.84585	46985	14.214
NBRC0288	0.0100238	0.0100238	108751	10.0231	72786	7.3093	35965	10.8802
NBRC0617	0.0144265	0.0144265	156518	14.4256	109982	11.0446	46536	14.0782
UFS-Y2791	0.0300028	0.0300028	325510	30.0009	227782	22.8743	97728	29.5649
UFV-3	0.0174509	0.0174509	189331	17.4499	131438	13.1992	57893	17.5139
Average				10.4118		7.63668		11.1697
All parameters were calculated with VariScan v 2.0.3 using a non-overlapping of 1 kb along all chromosomes
